# Supplementary material for: The fecal and oropharyngeal eukaryotic viromes of healthy infants during the first year of life are personal
Source: Sci Rep. 2023 Jan 17;13:938. doi: 10.1038/s41598-022-26707-9 (PMC9845211; doi:10.1038/s41598-022-26707-9)
Supplement: Supplementary file 1 — Supplementary Tables. [file 41598_2022_26707_MOESM1_ESM.xlsx]

## Sheet: Table S1.
Table S1. Personal information and living conditions of each of the infants in the cohort. The mean weight percentile was calcualted using each monthly weight measure and WHO percentile charts for boys and girls.
		General information					Living conditions
Infant	Birth Date	Days after birth of first sample	Delivery	Sex	Mean weight percentile		Water storage	Water Consumption	Cooking facilities	Floor Material	Age in months of introduction of other liquids
2	04-03-2015	15	Vaginal	M	50th		Container	Tap water	Stove	Soil	4
4	15-04-2015	15	C-Section	M	15th		Container	Tap water	Wood	Concrete	3.5
5	25-04-2015	16	C-Section	F	25th		Cistern	Bottled	Stove	Concrete	2
6	09-06-2015	13	C-Section	M	50th		Container	Tap water	Wood	Concrete	2
7	23-06-2015	16	Vaginal	F	25th		Cistern	Bottled	Wood	Soil	1
9	28-11-2015	53	Vaginal	F	75th		Cistern	Bottled	Stove	Soil	3.5
11	16-10-2015	26	C-Section	F	50th		Container	Tap water	Wood	Soil	5
15	29-12-2015	8	Vaginal	F	95th		Container	Bottled	Stove	Concrete	0.5
19	1-05-2016	39	Vaginal	F	15th		Cistern	Bottled	Stove	Concrete	1

## Sheet: Table S2.
Table S2. Percentage of frequency and abundance of human, plant and/or fungi virus species in the whole set of oropharyngeal samples
Host	Virus species	Family	% Frequency	% Abundance	% Host Abundance
Human	Torque teno virus	Anelloviridae	10	0.09	0.607698
	Torque teno mini virus		10	0.28	1.89061
	Torque teno midi virus		3.33333	0.0223231	0.15073
	Anellovirus sp		7.8	0.14	0.92
	Betaherpesvirus 5	Herpesviridae	42.2	7.85	51.7218
	Human papillomavirus	Papillomaviridae	55.5556	0.27374	1.84834
	Human bocavirus	Parvoviridae	5.55556	0.0320571	0.216456
	Rotavirus A	Reoviridae	42.2222	2.05266	13.5223
	Human picobirnavirus	Picobirnaviridae	3.33333	<0.01	0.0675219
	Betacoronavirus	Coronaviridae	3.33333	0.776335	5.24196
	Astrovirus MLB3	Astroviridae	4.44444	0.0873674	0.589922
	Enterovirus A	Picornaviridae	12.2222	2.14	13.5044
	Rhinovirus A		13.3333	1.1523	7.37541
	Rhinovirus B		5.55556	0.151849	1.02532
	Rhinovirus C		11.1111	0.326714	2.20604
Plants and or Fungi	Genomoviridae sp.	Genomoviridae	4.44444	0.0406662	0.0494301
	Persea americana chrysovirus	Chrysoviridae	16.6667	0.50956	0.619376
	Scheffersomyces segobiensis virus L	Totiviridae	50	5.51609	6.70486
	Totivirus sp		14.4444	0.0492537	0.0598683
	Puccinia striiformis totivirus		5.55556	0.0161583	0.0196406
	Red clover powdery mildew-associated totivirus		15.5556	0.193402	0.235082
	Bell pepper alphaendornavirus	Endornaviridae	15.5556	0.13024	0.158308
	Endornaviridae sp		8.88889	0.119446	0.145188
	Bell pepper mottle virus	Virgaviridae	4.44444	0.0504434	0.0613144
	Pepper mild mottle virus		65.5556	31.5353	38.3314
	Rattail cactus necrosis-associated virus		12.2222	0.107203	0.130306
	Tropical soda apple mosaic virus		77.7778	42.8471	52.0811
	Tobacco mild green mosaic virus		6.66667	0.273523	0.33247
	Tomato brown rugose fruit virus		11.1111	0.0203764	0.0247677
	Opuntia virus 2		3.33333	0.101449	0.123312
	Garlic virus	Alphaflexiviridae	4.44444	0.0208955	0.0253987
	Alphaflexiviridae sp		5.55556	0.0405364	0.0492724
	Apple chlorotic leaf spot virus	Betaflexiviridae	8.88889	<0.01	<0.01
	Betaflexiviridae sp		12.2222	0.0212632	0.0258457
	Tymovirales sp.	Tymoviridae	5.55556	0.121241	0.14737
	Procedovirinae sp	Tombusviridae	5.55556	<0.01	<0.01
	Mitovirus sp.	Mitoviridae	21.1111	0.12931	0.157177
	Amalgaviridae sp	Amalgaviridae	5.55556	0.0166775	0.0202716
	Agaricus bisporus virus	Partitiviridae	6	0.066	0.0802237
	Partitiviridae sp		13.3333	0.21075	0.256169
	Secoviridae sp	Secoviridae	7.77778	0.0327925	0.0398596
	Potyvirus sp	Potyviridae	10	0.0412502	0.05014
In bold, abundances that were over 1% of total number of reads

## Sheet: Table S3.
Table S3. Total abundance of virus families, indicated by host
Samples	Host	% Abundance
Oropharynx	Animals	1.94
	Plants and Fungi	79.76
	Humans	17.72
	Insects	0.55
Fecal	Animals	0.112148
	Plants and Fungi	53.7904
	Humans	46.0875
	Insects	0.00998154

## Sheet: Table S4.
Table S4. Samples in which Rotateq rotavirus genes were detected using VIPR anotattion tool.
							Rotavirus genes detected (origin)
Type of sample	Infant	Age (months)	Sampling date	Date of vaccination1	Days after vaccination	Dose of vaccine	Bovine2	Human
Oropharyngeal	2	4	26-06-2015	07-06-2015	19	2	VP1	VP7(G1), VP7(G2), VP7(G3), VP7(G4)
	4	3.5	23-07-2015	25-06-2015	28	1	-	VP7 (G1), VP7(G2), VP7(G3), VP7(G4), VP4(P1A)
Fecal	2	7	02-10-2015	09-07-2015	85	3	VP1, VP4(P7), VP6, NSP1, NSP2, NSP4, NSP5	VP7(G1), VP7(G2), VP7(G3), VP7(G4)
	2	8.5	05-11-2015	09-07-2015	119	3	-	VP7(G1), VP7(G4), VP4(P1A)
	4	3.5	24-07-2015	25-06-2015	29	1	VP1, VP2, VP6, NSP1, NSP2, NSP3, NSP4, NSP5, VP7	VP3, VP7(G1), VP7(G2), VP7(G4), VP4(P1A)
	5	4.5	16-09-2015	26-08-2015	21	2	VP1, VP4(P7)	VP7(G1)
	6	2	16-09-2015	10-09-2015	6	1	VP1, VP2, VP4(P7), VP6, NSP1, NSP2	VP7(G1), VP7(G4)
	15	2.5	17-03-2016	11-03-2016	6	1	NSP1, NSP2, VP1, VP6	VP7(G1), VP7(G4)
	15	5.5	09-06-2016	11-05-2016	29	2	NSP1, VP1, VP6	VP7(G1)
1. Date of vaccination previous to a Rotateq-postive sample
2. All bovine genes were identified by ViPR web tool to be derived from a Rotateq rotavirus strain. RotaTeq genes accession numbers. Human Genes: GU565090.1 – G4P7[5] -VP7; GU565079.1 - G3P7[5] -VP7; GU565068.1 - G2P7[5] -VP7; GU565057.1 - G1P7[5] -VP7; GU565088.1 – P7[5] – VP4. Bovine genes: GU565046.1 - G6P1A[8] -VP7; GU565044.1 - P1A[8] - VP4; GU565047.1 - G6P1A[8] -NSP1; GU565048.1 - G6P1A[8]…

## Sheet: Table S5.
Table S5. Percentage of frequency and abundance of human, plant and/or fungi virus species in the whole set of fecal samples
Host	Virus	Family	% Frequency	% Abundance	% Host Abundance
Human	Torque teno virus	Anelloviridae	5.15464	0.0318043	0.0466749
	Torque teno mini virus		49.4845	3.73	5.47402
	Torque teno midi virus		22.6804	0.104395	0.153207
	Anellovius sp		49	1.25	6.14
	Human papillomavirus	Papillomaviridae	17.5258	0.0268799	0.039448
	Human bocavirus	Parvoviridae	14.433	0.120499	0.17684
	Rotavirus A	Reoviridae	67.0103	9.11708	13.3799
	Norwalk virus	Caliciviridae	58.7629	32.2721	47.3615
	Sapporo virus		28.866	3.82501	5.61346
	Mamastrovirus 1	Astroviridae	31.9588	0.181544	0.266428
	Enterovirus A	Picornaviridae	20.6186	2.00191	2.93794
	Enterovirus B		39.1753	3.9854	5.84883
	Enterovirus C		9.27835	0.255032	0.374277
	Rhinovirus A		14.433	0.245611	0.36045
	Rhinovirus B		5.15464	<0.01	0.0146757
	Rhinovirus C		5.15464	<0.01	0.0146757
	Parechovirus A		58.7629	12.2218	17.9363
Plants and/or Fungi	Gemycirculavirus sp.	Genomoviridae	40.2062	0.0486278	0.179505
	Genomoviridae sp.		37.1134	0.0224802	0.0829835
	Zea mays chrysovirus 1	Chrysoviridae	5.15464	<0.01	0.036914
	Maize-associated totivirus 3	Totiviridae	4.12371	<0.01	0.036914
	Tomato necrotic spot virus	Bromoviridae	4.12371	<0.01	0.036914
	Bell pepper mottle virus	Virgaviridae	12.3711	<0.01	0.036914
	Paprika mild mottle virus		14.433	0.0219554	0.0810463
	Pepper mild mottle virus		86.5979	10.3936	38.367
	Rattail cactus necrosis-associated virus		25.7732	0.548099	2.02325
	Tobacco mild green mosaic virus		38.1443	0.2801	1.03396
	Tomato mosaic virus		18.5567	<0.01	0.036914
	Tropical soda apple mosaic virus		97.9381	11.523	42.5358
	Opuntia virus 2		27.8351	0.0486828	0.179707
	Tymovirales sp.	Tymovirales	9.27835	<0.01	0.036914
	Melon necrotic spot virus	Tombusviridae	34.0206	4.02555	14.8599
	Melon severe mosaic tospovirus	Tospoviridae	11.3402	0.0302238	0.111568
	Solemoviridae sp.	Solemoviridae	2.06186	<0.01	0.036914
	Potyvirus sp	Potyviridae	8.24742	0.0153957	0.0568315
In bold, abundances that were over 1% of total number of reads

## Sheet: Table S6.
Table S6. Number of sequences for each step of the quality and filtering process
	Fecal samples								Oropharyngeal samples
Children	Sample ID	Raw sequences	Low quality sequences	De-duplicated sequences	Sequences associated to human genes	Sequences associated to ribosomal genes	Filtered sequences		Sample ID	Raw sequences	Low quality sequences	De-duplicated sequences	Sequences associated to human genes	Sequences associated to ribosomal genes	Filtered sequences
2	G2_0.5_MAR15	22389670	21703448	5771907	21707	270147	5478240		R2_0.5_MAR15	21976120	21298502	4133528	520852	3311224	224241
	G2_1.5_ABR15	35032158	33850900	6353194	19915	6060	6324663		R2_1.5_ABR15	23151008	22165824	5280153	482473	3844390	647786
	G2_3_MAY15	25582524	24700120	4605587	333322	2869791	1391286		R2_3_MAY15	24679278	24022112	6032428	2877715	2420380	590508
	G2_4_JUN15	44855392	42913312	10747167	2178	13532	10728652		R2_4_JUN15	25073416	23812304	8003276	1019336	4062235	2092242
	G2_4.5_JUL15	27131510	26222048	6768223	5096	55449	6706697		R2_4.5_JUL15	28053232	25903474	8564682	1629665	3418143	2314691
	G2_5.5_AGO15	18034312	17408942	6206671	61949	699278	5443606		R2_5.5_AGO15	22250236	21325780	6023911	445314	2725057	2432677
	G2_7_OCT15	23130918	22418532	6124479	5013	64509	6053107		R2_6.5_SEP15	14133516	13149596	5277860	1120753	1816077	1801925
	G2_8.5_NOV15	20892828	20223618	8023938	134079	498259	7387994		R2_8.5_NOV15	21158438	20237932	6337356	485371	3754091	1964786
	G2_10_ENE16	20466646	19438240	5241293	15450	22359	5201316		R2_10_ENE16	25161850	24392750	5898754	284512	4858388	653847
	G2_11_FEB16	18568934	17929674	2989547	3449	5107	2979368		R2_11_FEB16	23201082	22334260	4675508	405957	3066736	834875
	G2_12_MAR16	29819606	29060642	6363543	18090	62458	6279691		R2_12_MAR16	23925382	22819594	7204416	543870	2535019	3502498
4	G4_0.5_ABR15	23445520	22344630	7101216	368508	111362	6613711		R4_0.5_ABR15	22623324	21706696	5685662	1321575	3784994	503143
	G4_1.5_MAY15	19433662	18767662	5137953	1141	4598	5130847		R4_1.5_MAY15	24687758	24041442	4133385	146548	3582845	310529
	G4_2.5_JUN15	21162978	20545114	5418843	3014	32273	5382677		R4_2.5_JUN15	22388592	21640260	4905173	1172266	3104624	492066
	G4_3.5_JUL15	15005614	14799974	5730079	322526	1680859	3661144		R4_3.5_JUL15	20300186	19713054	3896143	191975	3275876	338439
	G4_4_AGO15	7521609	14662852	2443830	51438	333826	2049030		-	-					-
	G4_5_SEP15	29814574	29115648	7236158	15427	253261	6963796		R4_4.5_SEP15	28639464	27545642	5117878	545819	3027321	734017
	G4_6_OCT15	24690886	24063294	4584842	20671	6960	4553829		R4_6_OCT15	26369492	25324252	5641886	743773	2799803	1080157
	G4_6.5_NOV15	15223150	13661644	5440491	16637	123870	5295862		R4_7_NOV15	22516512	21830826	5554905	237068	4688506	535662
	G4_8_DIC15	16295722	15759068	4965742	9932	300320	4652027		R4_7.5_DIC15	23104964	22265858	5346327	593088	3582140	1069792
	G4_9_ENE16	25529218	24783022	4740721	6597	65980	4666896		R4_8.5_ENE16	26899436	25888390	5851276	476001	4050192	818694
	G4_10_FEB16	16648040	16178460	2555266	7171	31764	2515487		-	-					-
	G4_11.5_MAR16	23278964	19971646	7437396	169259	1060287	6189602		R4_11_MAR16	15909362	15382404	5031819	1211103	1966633	1395682
	G4_12_ABR16	19328336	18708318	4855171	74893	941481	3834988		R4_12_ABR16	25127858	24092444	5463095	296764	4541729	477575
5	G5_0.5_MAY15	18324532	17753346	4816326	312530	120719	4379807		R5_0.5_MAY15	23975684	23210610	4370135	489532	3320603	496819
	G5_1_JUN15	33370638	31454216	6475912	703650	1403167	4341996		R5_1.5_JUN15	24471764	23718752	4804563	411922	3869830	450667
	G5_2_JUL15	26109586	25128836	7076351	21989	560015	6488246		R5_2.5_JUL15	22866988	21613130	8901100	2540843	3820938	2459141
	G5_3_AGO15	14307080	13670308	4641051	7373	364736	4266636		R5_3.5_AGO15	24984482	23824354	5890334	734073	4481350	587158
	G5_4.5_SEP15	21017366	20168458	7239850	12705	344857	6876930		R5_4.5_SEP15	23751012	22561026	7607556	2375810	3876992	1275062
	G5_5_SEP15	19652194	18808992	5806011	507936	982399	4305271		R5_5_SEP15	27588126	26060432	9349993	2461284	4954218	1840564
	G5_6_NOV15	11077840	10588092	3718960	5545	12056	3699627		R5_6_NOV15	23455272	22740782	6308376	900898	4373184	980911
	G5_7.5_DIC15	18744410	18058420	6285983	292635	402722	5580891		R5_7.5_DIC15	20214358	19405044	4944599	553582	3627127	712280
	G5_8_ENE16	27104174	23850766	5718073	297643	3497014	1899998		R5_8.5_ENE16	19131270	18139012	8692307	2686438	2706112	3257223
	G5_9_FEB16	22195006	21166360	6878513	79192	990352	5803589		R5_9_FEB16	23193950	22368970	5421335	986936	3721189	648915
	G5_10_MAR16	23129960	22143840	6555765	27239	2081770	4443311		R5_10_MAR16	21611574	20970538	4941650	488535	3707220	699395
	G5_11_MAR16	18286016	15963142	5734455	4353	4002	5722003		R5_11_MAR16	21371926	20630980	7362667	2235029	3892930	1184992
6	G6_0.5_JUL15	12980873	12738299	2387506	7050	3401	2374547		R6_0.5_JUL15	27180946	26505436	5708599	119902	2202693	1265983
	G6_1_AGO15	19166362	18837757	2353867	50125	40284	2231301		R6_1_AGO15	32465606	32266916	6126802	197567	5099936	706552
	G6_2_SEP15	32601919	19636860	4308060	20238	476676	3804013		R6_2_SEP15	26643066	26459828	7137024	299076	5637635	985618
	G6_3_OCT15	22175458	16487744	2642440	61071	54908	2496542		R6_3_OCT15	25916676	24962694	7913934	76475	2238402	689374
	G6_4.5_NOV15	16847692	11878854	3402296	71948	394831	2926458		R6_4_NOV15	21746678	21558584	5122243	93376	4274980	608089
	G6_5.5_DIC15	15246547	14877981	2328332	52610	149837	2032338		R6_5_DIC15	26441926	26278136	7786466	591698	6091145	1043311
	G6_6_ENE16	15935264	11277060	2458708	17843	252765	2184520		R6_6_ENE16	28082882	27815598	4912143	88826	4199872	500380
	G6_7_FEB16	16516566	15481282	7698751	165409	172002	5329136		R6_7_FEB16	32792600	32566008	7788143	155058	6850910	692421
	G6_8.5_MAR16	19578686	18265450	8425589	193791	409326	5681447		R6_9_ABR16	29062414	28866638	7884415	1540075	5664519	613930
	G6_10_MAY16	25699940	24638548	9612052	490457	570306	6743209		R6_10_MAY16	25641730	25474226	6034275	119563	4918477	849866
7	G7_0.5_AGO15	37118850	36482138	4801367	19586	39862	4739112		R7_0.5_AGO15	29305992	28585142	8646047	400028	4066793	2247729
	G7_1_SEP15	36565055	35985266	5358858	17091	56935	5281548		R7_1_SEP15	29701736	29489950	5792030	160907	4731147	678388
	G7_2_OCT15	10955756	10816206	2329705	3734	28059	2296167		R7_2_SEP15	30684936	30462796	7616325	314914	6114222	1024285
	G7_3.5_NOV15	11620838	11455897	2824761	11808	561189	2236803		R7_4_NOV15	43382746	43133362	8043115	152119	7229006	584214
	G7_4_DIC15	52577147	5662646	5662646	9922	63595	5585226		R7_4.5_DIC15	42502832	42310632	6531579	89562	5910582	478648
	G7_6_ENE16	49915755	48887127	6851320	212451	2726961	3871905		R7_6_ENE16	26231416	25971852	2665124	1290409	991558	345408
	G7_6.5_FEB16	7879022	7704810	1119811	4934	18400	1043087		R7_6.5_FEB16	32466294	32257764	7515363	110938	6655447	666264
	G7_7_MAR16	53935102	27438646	7117451	3192	10785	7091527		R7_7_MAR16	27841466	27649774	5322253	169927	4509595	560867
	G7_8.5_ABR16	13285066	13096945	2133898	29040	249597	1840490		R7_8_MAR16	36708006	36481832	8264443	157259	7395952	631355
	G7_9.5_MAY16	30242109	29604335	5549426	186607	1107434	3916285		R7_10_MAY16	28486392	28265652	7961431	170831	6810626	814919
	G7_10.5_JUN16	19510346	12426702	3897276	240901	1585924	2046899		R7_10.5_JUN16	32063202	31883972	6251534	165776	5468960	524770
	G7_12_AGO16	14702924	11346620	3000200	94221	2311210	582096		-	-					-
9	G9_1.5_ENE16	11857876	9682194	4907071	90444	45123	2594294		R9_1.5_ENE16	24393254	24235746	5178095	241051	4256620	561622
	G9_2.5_FEB16	14382289	17010491	4029994	156605	1937199	1735916		R9_2.5_FEB16	28851952	28746382	4908760	102114	4308388	429593
	G9_3.5_MAR16	20965980	13713191	3656816	15118	363640	3274929		R9_3_MAR16	36882866	36639596	8015334	134174	7180188	634412
	G9_4.5_ABR16	19289971	18848672	2622095	1618179	32183	959890		-	-					-
	G9_5.5_MAY16	22496253	22174262	3328285	1811	11974	3305186		R9_5.5_MAY16	30574226	30437572	7755438	87729	7074854	514186
	G9_6_JUN16	17913766	17605372	2777454	77546	255429	2308685		R9_6_JUN16	12781906	11810276	3260468	81304	1696760	901596
	G9_7.5_JUL16	14298488	14002050	3633320	1004977	1725963	839089		R9_7.5_JUL16	34796768	34642268	6646859	92147	5927643	527002
	G9_8.5_AGO16	12768132	12530980	3191213	129588	560432	2472580		R9_8.5_AGO16	25421764	24938960	7478401	122944	4583787	1343862
	G9_9.5_SEP16	10565170	13390546	3496781	45266	79720	2114825		R9_9.5_SEP16	36369964	36169202	7970131	114119	7179774	607650
	G9_11.5_NOV16	15968454	17705418	6287829	309246	397082	5449897		R9_11.5_NOV16	30658646	30472402	7739549	44250	7012759	587042
11	G11_0.5_NOV15	10593590	20627579	4786170	485457	1281413	2718707		R11_1_NOV15	43874970	43604624	7950826	129687	6745150	938891
	G11_1.5_DIC15	18822354	18553316	6493172	266694	266485	5760118		R11_1.5_DIC15	42697612	42492124	6864030	75101	6198100	522673
	G11_2.5_ENE16	11649240	22648316	3362148	103927	2591603	579372		R11_2.5_ENE16	34048114	33851576	6491915	87927	5680170	634992
	G11_5_MAR16	10582189	10092785	3032896	5194	18681	2997651		R11_4.5_MAR16	35634402	35397692	6601848	199698	5429348	841139
	G11_6_ABR16	12688245	12548748	4448404	386825	662181	2399945		R11_6_ABR16	38031382	37797560	7116218	108199	6188667	731586
	G11_6.5_MAY16	9747722	19178938	4240158	72842	132278	3993887		R11_6.5_MAY16	36450858	36244406	7859130	124917	7040605	616531
	G11_8_JUL16	12076587	11838068	5169542	301540	1453694	3227350		-	-					-
	G11_9_AGO16	46372594	45242419	19002817	683385	787882	16621080		R11_9.5_AGO16	36014442	35798498	7910324	162107	6874699	802481
	G11_10_SEP16	11610518	11445914	3271882	145132	295047	2786741		R11_10_AGO16	42144346	41876340	8895820	198943	7198329	1349482
	G11_11_OCT16	9255468	9101224	4783834	168119	468426	3165077		R11_11_SEP16	35785096	35570148	6874051	122432	5328091	1318236
	G11_12_NOV16	17994641	17292293	2801138	24452	136214	2450068		R11_12_OCT16	31695112	31491474	7244673	70698	6337767	711279
15	G15_0.5_ENE16	47889280	46270998	18997971	204164	169730	15817404		R15_0.5_ENE16	30728088	29141748	14837706	1291848	833240	2206962
	G15_1_FEB16	15461576	30141367	5739187	344080	2541544	2325070		R15_1_FEB16	24823860	23292720	13126287	1530444	989751	2212548
	G15_2.5_MAR16	20785461	40813188	7683312	1039172	723495	5633219		R15_2.5_MAR16	31300770	30500984	12653667	4287914	2527364	3044434
	G15_3.5_ABR16	11517747	11354244	2745988	17786	2331406	297064		-	-					-
	G15_4.5_MAY16	9407720	11379349	2093534	633	2194	2084954		R15_4.5_MAY16	38827884	38380840	9708739	756387	6504007	1635192
	G15_5.5_JUN16	17505128	17189578	5241402	171539	308355	4490910		R15_5.5_JUN16	36239768	34337416	14337037	579839	2766889	3432611
	G15_7_AGO16	12006190	11840574	2664928	38105	294035	2320560		R15_7_AGO16	38225900	35406720	15835695	840721	11057181	2657582
	G15_9_OCT16	12821367	12666543	3599579	23061	284322	3145487		R15_9_SEP16	51356402	50056678	14515654	1043290	3509863	4001517
	G15_10.5_OCT16	11856168	11669334	2973612	2437	16752	2935306		R15_10_OCT16	35699242	35269142	10522580	2483748	5247863	1694550
	G15_11_NOV16	25597806	24500299	5780550	59719	363716	5321713		R15_11_NOV16	35950078	33607906	15149429	283053	1104036	2294130
19	G19_1_JUN16	10534029	10439814	2751869	44396	435897	2247822		R19_1_JUN16	39888338	39530032	11126187	379789	7357209	3206373
	G19_3_AGO16	19840894	12807833	3424138	44116	1314833	2038622		R19_3_AGO16	16587556	15910026	4780803	201197	2176396	1344062
	G19_3.5_AGO16	23267608	22769190	4465746	25974	2892352	1485643		R19_5_SEP16	24719416	23550124	10609597	896752	2150329	2848019
	G19_6_NOV16	17371641	12658309	3856660	38634	815219	2989645		R19_6_NOV16	39739644	39404312	9770661	277698	7700846	1581248
	G19_8_ENE17	10630987	10445203	2632084	29417	1774656	814024		R19_8_ENE17	38239542	37982912	7732393	855035	5261235	1321421
	G19_10_FEB17	24755646	17149897	3523761	2745	37284	3475759		R19_10_FEB17	38032902	37684584	11237631	1613762	6811951	2206685
	G19_10.5_MAR17	14730468	14506754	1997738	642	9785	1981796		R19_10.5_MAR17	30616094	30242836	9403455	287947	5878593	2255147
	G19_11.5_ABR17	15566770	15301951	3186596	53873	1093386	2025529		-	-					-
(-) No sample taken
